# Supplementary material for: The lifetime of charged dust in the atmosphere
Source: PNAS Nexus. 2022 Oct 14;1(5):pgac220. doi: 10.1093/pnasnexus/pgac220 (PMC9802237; doi:10.1093/pnasnexus/pgac220)
Supplement: pgac220_Supplemental_Files [file pgac220_supplemental_files.zip]

Archive with 2 entries (2 files):
- PNASNEXUS-PNASNEXUS-2022-00636-T-s01.pdf
- PNASNEXUS-PNASNEXUS-2022-00636-T-s02.mov
